# Supplementary material for: (+)-Lipoic Acid Reduces Lipotoxicity and Regulates Mitochondrial Homeostasis and Energy Balance in an In Vitro Model of Liver Steatosis
Source: Int J Mol Sci. 2023 Sep 23;24(19):14491. doi: 10.3390/ijms241914491 (PMC10572323; doi:10.3390/ijms241914491)
Supplement: Supplementary file 1 [file ijms-24-14491-s001.zip]

Archive with 1 entries (1 files):
- ijms-2525105-supplementary.pdf
